# Supplementary material for: Bioinformatic identification of novel putative photoreceptor specific cis-elements
Source: BMC Bioinformatics. 2007 Oct 22;8:407. doi: 10.1186/1471-2105-8-407 (PMC2225425; doi:10.1186/1471-2105-8-407)
Supplement: Additional file 1 — Explanation of Supplementary Data. Detailed information on reading HTML formatted supplementary data. [file 1471-2105-8-407-S1.ZIP]

Archive with 15 entries (15 files):
- c.NS.html
- c.TS.html
- dropdown.css
- dropdown.js
- EN2.html
- IL6.html
- INR.html
- NRE.html
- NS.names
- r.NS.html
- r.TS.html
- ROP2.html
- RXR.html
- TATAlike.html
- TS.names
