# Supplementary material for: Bioinformatic identification of novel putative photoreceptor specific cis-elements
Source: BMC Bioinformatics. 2007 Oct 22;8:407. doi: 10.1186/1471-2105-8-407 (PMC2225425; doi:10.1186/1471-2105-8-407)
Supplement: Additional file 1 — Explanation of Supplementary Data. Detailed information on reading HTML formatted supplementary data. [file 1471-2105-8-407-S1.ZIP › dropdown.css]

/*
 * date:	2003-01-09
 * info:	http://inspire.server101.com/js/xc/
 */

ul {
	padding:0px; /*removes indent IE and Opera*/
	margin:0px;  /*removes indent Mozilla and NN7*/
	list-style: none;
	font-family: "Courier New";
	font-size:18px;
}

ul li {
	border:2px solid #4A53A5;
	color:#4A53A5;
	font-weight: bold; 
}

ul li ul li {
	border: 0px;
	background-color: #dddddd;
	color:#000000;
}

ul li ul li ul li {
	background-color: #eeeeee;
	font-weight: normal; 
	padding:0em; 
}

li.xc>div.xcx, li.xc>div.xcc {
	position: static;
	float: right;
	width: 3em; 
	
}

div.xcx>a, div.xcc>a {
	position: static;
}

div.xcx a:link, div.xcx a:visited,
div.xcc a:link, div.xcc a:visited {
	color: #000;
	text-decoration: none;
	font-family: "Courier New";
	font-size: 75%;
}
