# Supplementary material for: Bioinformatic identification of novel putative photoreceptor specific cis-elements
Source: BMC Bioinformatics. 2007 Oct 22;8:407. doi: 10.1186/1471-2105-8-407 (PMC2225425; doi:10.1186/1471-2105-8-407)
Supplement: Additional file 1 — Explanation of Supplementary Data. Detailed information on reading HTML formatted supplementary data. [file 1471-2105-8-407-S1.ZIP › NS.names]

ENSMUSG00000024773
ENSMUSG00000030281
ENSMUSG00000052960
ENSMUSG00000019893
ENSMUSG00000026603
ENSMUSG00000023066
ENSMUSG00000027596
ENSMUSG00000026983
ENSMUSG00000022779
ENSMUSG00000039713
ENSMUSG00000063838
ENSMUSG00000068264
ENSMUSG00000028427
ENSMUSG00000024906
ENSMUSG00000007817
ENSMUSG00000047759
ENSMUSG00000002372
ENSMUSG00000024787
ENSMUSG00000028920
ENSMUSG00000022414
ENSMUSG00000026816
ENSMUSG00000026433
ENSMUSG00000058979
ENSMUSG00000028736
ENSMUSG00000029070
ENSMUSG00000026321
ENSMUSG00000021418
ENSMUSG00000020868
ENSMUSG00000044811
ENSMUSG00000020154
ENSMUSG00000029452
ENSMUSG00000032059
ENSMUSG00000027887
ENSMUSG00000029415
ENSMUSG00000034528
ENSMUSG00000046840
ENSMUSG00000000738
ENSMUSG00000070427
ENSMUSG00000062077
ENSMUSG00000027536
ENSMUSG00000025329
ENSMUSG00000050947
ENSMUSG00000029821
ENSMUSG00000032232
ENSMUSG00000036537
ENSMUSG00000021650
ENSMUSG00000054757
ENSMUSG00000027995
ENSMUSG00000044469
ENSMUSG00000032323
ENSMUSG00000068391
ENSMUSG00000037692
ENSMUSG00000013150
ENSMUSG00000019808
ENSMUSG00000048439
ENSMUSG00000027481
ENSMUSG00000038496
ENSMUSG00000026799
ENSMUSG00000034278
ENSMUSG00000036686
ENSMUSG00000052353
ENSMUSG00000020327
ENSMUSG00000024981
ENSMUSG00000043760
ENSMUSG00000041669
ENSMUSG00000016526
ENSMUSG00000055053
ENSMUSG00000037750
ENSMUSG00000069743
ENSMUSG00000029073
ENSMUSG00000030643
ENSMUSG00000040213
ENSMUSG00000022408
ENSMUSG00000037060
ENSMUSG00000053093
ENSMUSG00000024571
ENSMUSG00000027399
ENSMUSG00000037295
ENSMUSG00000036636
ENSMUSG00000036091
ENSMUSG00000047804
ENSMUSG00000038797
ENSMUSG00000055652
ENSMUSG00000000037
