# Supplementary material for: Bioinformatic identification of novel putative photoreceptor specific cis-elements
Source: BMC Bioinformatics. 2007 Oct 22;8:407. doi: 10.1186/1471-2105-8-407 (PMC2225425; doi:10.1186/1471-2105-8-407)
Supplement: Additional file 1 — Explanation of Supplementary Data. Detailed information on reading HTML formatted supplementary data. [file 1471-2105-8-407-S1.ZIP › TS.names]

ENSMUSG00000030945
ENSMUSG00000015083
ENSMUSG00000024233
ENSMUSG00000025347
ENSMUSG00000073658
ENSMUSG00000024866
ENSMUSG00000028938
ENSMUSG00000003484
ENSMUSG00000054630
ENSMUSG00000004341
ENSMUSG00000042459
ENSMUSG00000066515
ENSMUSG00000024803
ENSMUSG00000014372
ENSMUSG00000021346
ENSMUSG00000030669
ENSMUSG00000010651
ENSMUSG00000046323
ENSMUSG00000038997
ENSMUSG00000069763
ENSMUSG00000024124
ENSMUSG00000032372
ENSMUSG00000031471
ENSMUSG00000020799
ENSMUSG00000034139
ENSMUSG00000035769
ENSMUSG00000026149
ENSMUSG00000041333
ENSMUSG00000031445
ENSMUSG00000029630
ENSMUSG00000027442
ENSMUSG00000038242
ENSMUSG00000022445
ENSMUSG00000047314
ENSMUSG00000054446
ENSMUSG00000036938
ENSMUSG00000023987
ENSMUSG00000027120
ENSMUSG00000003341
ENSMUSG00000027173
ENSMUSG00000018919
ENSMUSG00000031957
ENSMUSG00000021440
ENSMUSG00000025482
ENSMUSG00000042845
ENSMUSG00000000381
ENSMUSG00000024041
ENSMUSG00000003053
ENSMUSG00000024619
ENSMUSG00000031326
ENSMUSG00000024757
ENSMUSG00000000394
ENSMUSG00000029378
ENSMUSG00000021439
ENSMUSG00000074336
ENSMUSG00000034913
ENSMUSG00000013643
ENSMUSG00000035540
ENSMUSG00000019987
ENSMUSG00000049152
ENSMUSG00000042200
ENSMUSG00000028553
